# Supplementary material for: The Sporisorium reilianum Effector Vag2 Promotes Head Smut Disease via Suppression of Plant Defense Responses
Source: J Fungi (Basel). 2022 May 11;8(5):498. doi: 10.3390/jof8050498 (PMC9146561; doi:10.3390/jof8050498)
Supplement: Supplementary file 1 [file jof-08-00498-s001.zip]

Archive with 1 entries (1 files):
- jof-1720037-supplementary.xlsx
