# Supplementary material for: The Sporisorium reilianum Effector Vag2 Promotes Head Smut Disease via Suppression of Plant Defense Responses
Source: J Fungi (Basel). 2022 May 11;8(5):498. doi: 10.3390/jof8050498 (PMC9146561; doi:10.3390/jof8050498)
Supplement: Supplementary file 1 [file jof-08-00498-s001.zip › jof-1720037-supplementary.xlsx]

## Sheet: Table S1
Table S1. List of S. reilianum strains used in this study.
Strain Name	Genotype	Resistance	Progenitor strain	Reference
SRZ2_5-1	a2 b2	-	-	Schirawski et al., 2010; Zuther et al., 2012
SRZ1_5-2	a1 b1	-	-	Zuther, 2012
YZ33	a2 b2 ∆19A8#1	Hygromycin	SRZ2_5-1	This work
YZ34	a2 b2 ∆19A8#2	Hygromycin	SRZ2_5-1	This work
YZ35	a2 b2 ∆19A8#3	Hygromycin	SRZ2_5-1	This work
YZ36	a2 b2 ∆19A9#1	Hygromycin	SRZ2_5-1	This work
YZ37	a2 b2 ∆19A9#2	Hygromycin	SRZ2_5-1	This work
YZ38	a2 b2 ∆19A9#3	Hygromycin	SRZ2_5-1	This work
YZ41	a2 b2 ∆19A9#1	Hygromycin	SRZ1_5-2	This work
YZ42	a2 b2 ∆19A9#2	Hygromycin	SRZ1_5-2	This work
YZ43	a2 b2 ∆19A9#3	Hygromycin	SRZ1_5-2	This work
YZ57	a1 b1 ∆19A8#1	Hygromycin	SRZ1_5-2	This work
YZ58	a1 b1 ∆19A8#2	Hygromycin	SRZ1_5-2	This work
YZ59	a1 b1 ∆19A8#3	Hygromycin	SRZ1_5-2	This work
YZ66	a1 b1 ∆sr10053#5	Hygromycin	SRZ1_5-2	This work
YZ67	a1 b1 ∆sr10053#7	Hygromycin	SRZ1_5-2	This work
YZ68	a1 b1 ∆sr10053#8	Hygromycin	SRZ1_5-2	This work
YZ70	a2 b2 ∆sr10053#7	Hygromycin	SRZ2_5-1	This work
YZ71	a2 b2 ∆sr10053#8	Hygromycin	SRZ2_5-1	This work
YZ72	a2 b2 ∆sr10053#13	Hygromycin	SRZ2_5-1	This work
YZ73	a2 b2 ∆vag2#1	Hygromycin	SRZ2_5-1	This work
YZ74	a2 b2 ∆vag2#2	Hygromycin	SRZ2_5-1	This work
YZ75	a2 b2 ∆vag2#3	Hygromycin	SRZ2_5-1	This work
YZ78	a1 b1 ∆vag2#1	Hygromycin	SRZ1_5-2	This work
YZ80	a1 b1 ∆vag2#2	Hygromycin	SRZ1_5-2	This work
YZ81	a1 b1 ∆vag2#3	Hygromycin	SRZ1_5-2	This work
YZ82	a2 b2 ∆sr10051#1	Hygromycin	SRZ2_5-1	This work
YZ83	a2 b2 ∆sr10051#2	Hygromycin	SRZ2_5-1	This work
YZ84	a2 b2 ∆sr10051#3	Hygromycin	SRZ2_5-1	This work
YZ87	a1 b1 ∆sr10051#1	Hygromycin	SRZ1_5-2	This work
YZ88	a1 b1 ∆sr10051#2	Hygromycin	SRZ1_5-2	This work
YZ89	a1 b1 ∆sr10051#3	Hygromycin	SRZ1_5-2	This work
YZ103	a2 b2 ∆sr10052.2#1	Hygromycin	SRZ2_5-1	This work
YZ104	a2 b2 ∆sr10052.2#2	Hygromycin	SRZ2_5-1	This work
YZ105	a2 b2 ∆sr10052.2#3	Hygromycin	SRZ2_5-1	This work
YZ109	a1 b1 ∆sr10052.2#1	Hygromycin	SRZ1_5-2	This work
YZ110	a1 b1 ∆sr10052.2#2	Hygromycin	SRZ1_5-2	This work
YZ111	a1 b1 ∆sr10052.2#3	Hygromycin	SRZ1_5-2	This work
YZ150	a2 b2 ∆19A8+sr10050#1	Nourseothricin	YZ33	This work
YZ151	a2 b2 ∆19A8+sr10050#2	Nourseothricin	YZ33	This work
YZ152	a2 b2 ∆19A8+sr10050#3	Nourseothricin	YZ33	This work
YZ156	a1 b1 ∆19A8+sr10050#1	Nourseothricin	YZ57	This work
YZ157	a1 b1 ∆19A8+sr10050#2	Nourseothricin	YZ57	This work
YZ158	a1 b1 ∆19A8+sr10050#3	Nourseothricin	YZ57	This work
YZ160	a2 b2 ∆19A8+sr10051#1	Nourseothricin	YZ33	This work
YZ161	a2 b2 ∆19A8+sr10051#2	Nourseothricin	YZ33	This work
YZ162	a2 b2 ∆19A8+sr10051#3	Nourseothricin	YZ33	This work
YZ166	a1 b1 ∆19A8+sr10051#1	Nourseothricin	YZ57	This work
YZ167	a1 b1 ∆19A8+sr10051#2	Nourseothricin	YZ57	This work
YZ168	a1 b1 ∆19A8+sr10051#3	Nourseothricin	YZ57	This work
YZ272	a2 b2 ∆vag2+vag2:gfp#1	Nourseothricin	YZ75	This work
YZ273	a2 b2 ∆vag2+vag2:gfp#2	Nourseothricin	YZ75	This work
YZ274	a2 b2 ∆vag2+vag2:gfp#3	Nourseothricin	YZ75	This work
YZ276	a1 b1 ∆vag2+vag2:gfp#1	Nourseothricin	YZ80	This work
YZ277	a1 b1 ∆vag2+vag2:gfp#2	Nourseothricin	YZ80	This work
YZ278	a1 b1 ∆vag2+vag2:gfp#3	Nourseothricin	YZ80	This work
HG9	a2 b2 ∆19A1A2	Hygromycin, Phleomycin	SRZ2_5-1	Ghareeb et al., 2019
HG19	a1 b1 ∆19A1A2	Hygromycin, Phleomycin	SRZ1_5-2	Ghareeb et al., 2019
HG125	a2 b2 ∆19A2	Hygromycin	SRZ2_5-1	Ghareeb et al., 2019
HG127	a1 b1 ∆19A2	Hygromycin	SRZ1_5-2	Ghareeb et al., 2019
JS895	a2 b2 ∆19A3#1	Hygromycin	SRZ2_5-1	This work
JS896	a2 b2 ∆19A3#2	Hygromycin	SRZ2_5-1	This work
JS900	a1 b1 ∆19A3#1	Hygromycin	SRZ1_5-2	This work
JS901	a1 b1 ∆19A3#2	Hygromycin	SRZ1_5-2	This work
HG204	a2 b2 ∆19A4	Hygromycin	SRZ2_5-1	This work
HG206	a1 b1 ∆19A4	Hygromycin	SRZ1_5-2	This work
HG210	a2 b2 ∆19A5	Hygromycin	SRZ2_5-1	This work
HG212	a1 b1 ∆19A5	Hygromycin	SRZ1_5-2	This work

## Sheet: Table S2
Table S2. List of oligonucleotides used in this study.
Name	Sequence	Use for amplification of
oYZ005	TTTCGCTCCGCAGCTGACAC	Left flank of knockout construct for 19A8/sr10050
oYZ006	ATCTAGGCCATCTAGGCCCAACCTGTCGGACTCAGTTG	Left flank of knockout construct for 19A8
oYZ007	ATCTAGGCCTGAGTGGCCCAGCAACCAGGTGCACTGAG	Right flank of knockout construct for 19A8
oYZ008	GCCTGTGTCGAACTGACAAC	Right flank of knockout construct for 19A8
oYZ009	TGCTCTCCCACCACTTCATC	Whole knockout construct for 19A9
oYZ010	GGAGGCGAATGCGCCATTTG	Whole knockout construct for 19A9
oYZ011	CTTCGTCGGATGCAAGCTAC	Whole knockout construct for 19A8
oYZ012	CTTCTTACAGAGCCCGTAAC	Whole knockout construct for 19A8
oYZ19	AATGAACTGGCGTCGGTCTG	Whole knockout construct for sr10053
oYZ22	ATCTAGGCCTGAGTGGCCTGACTTTTATTCCGCACAGC	Right flank of knockout construct for sr10050
oSP50	GCAAGGGCAGAATGCTGTCC	Right flank of knockout construct for sr10050
oYZ27	ATCTAGGCCATCTAGGCCGAAGACTTTCATGGCTAGAG	Left flank of knockout construct for sr10050
oYZ29	TTTGGCGGTACGATCCCTTC	Whole knockout construct for sr10050
oYZ23	ATCTAGGCCATCTAGGCCAGCTCAGAAGCACTCATTCG	Left flank of knockout construct for sr10051
oSP47	TCTCAGCGTCAAGAGTATGC	Left flank of knockout construct for sr10051
oYZ24	ATCTAGGCCTGAGTGGCCCTTACAAAGCTATGCAGTCG	Right flank of knockout construct for sr10051
oYZ25	CGGGTGGTTTGTGTTAGAG	Right flank of knockout construct for sr10051
oYZ30	AGAGTATGCAGCGCGACTCC	Whole knockout construct for sr10051
oYZ31	GAGCCTTGATCATGTGTCG	Whole knockout construct for sr10051
oSP49	CGAAGCCGACGATGATGAGG	Left flank of knockout construct for sr10052
oYZ26	ATCTAGGCCATCTAGGCCATGAACAGGTGCATGGTGCG	Left flank of knockout construct for sr10052
oYZ28	CTGGCGGAAGCGCTCTATAC	Whole knockout construct for sr10052
oJS360	GTGATTTCAGCTCCGATTCC	Left flank of knockout construct for sr10059
oYZ32	ATCTAGGCCATCTAGGCCATGTCGCTGAAGGTGGATCG	Left flank of knockout construct for sr10059
oYZ58	GGATTTCATCGGCAACTCAC	qRT-PCR for S. reilianum gapdh
oYZ59	TACCACGAGACGAGCTTGAC	qRT-PCR for S. reilianum gapdh
oYZ68	TTTCAGCGTGTGGGTTTGTC	qRT-PCR for vag2
oYZ69	AGCTCCTCGAACACCTCATC	qRT-PCR for vag2
oYZ82	GCCTGAATTCACACATTCATCCAAGCGTCC	sr10050∆SP for pGBKT7-sr10050∆SP
oYZ83	GATACTGCAGTCAGGGTTCCCACGACGGCA	sr10050∆SP for pGBKT7-sr10050∆SP
oYZ66	ATCTAGGCCATCTAGGCCCGGCAGATCTGATATCATCG	egfp for sr10050:egfp
oYZ85	AAGGAGGCCAAGGAGGCCGCTGCAAAGGCAGCCGCCGTGAGCAAGGGCGAGGAGCTG	egfp for sr10050:egfp
oYZ86	TCCTTGGCCTCCTTGGCCGCTGCCTCTGCAAGGGGTTCCCACGACGGCAATC	Left Flank for sr10050:egfp construct
oBH73	ACCTCACCGACCACCTAATG	qRT-PCR for maize actin
oBH74	ACCTGACCATCAGGCATCTC	qRT-PCR for maize actin
oYZ123	GGGGACAAGTTTGTACAAAAAAGCAGGCTTCACACATTCATCCAAGCGTCC	Gateway cloning of vag2∆SP into pDONR201 to create pESPYCE-Vag2ΔSP
oYZ124	GGGGACCACTTTGTACAAGAAAGCTGGGTCTCAGGGTTCCCACGACGGCAATC	Gateway cloning of vag2∆SP into pDONR201 to create pESPYCE-Vag2ΔSP
oYZ125	GGGGACAAGTTTGTACAAAAAAGCAGGCTTCGACGCGGCGGGCGGCGACCAG	Gateway cloning of ZmCm2 into pDONR201 to create pESPNE-ZmCm2
oYZ126	GGGGACCACTTTGTACAAGAAAGCTGGGTCTCAGTCGAGGCGGCGCAGGAG	Gateway cloning of ZmCm2 into pDONR201 to create pESPNE-ZmCm2
oYZ96	ACTACGTGGACCCGCACAAC	qRT-PCR for maize PR1
oYZ97	CGGAGTGGATCAGCTTGCAGTC	qRT-PCR for maize PR1
oYZ94	TATCGGCCGGAATAGGCTCTG	qRT-PCR for maize PR5
oYZ95	CGCGTACATACAAATGCGTGC	qRT-PCR for maize PR5
oBH73	ACCTCACCGACCACCTAATG	qRT-PCR for maize actin
oBH74	ACCTGACCATCAGGCATCTC	qRT-PCR for maize actin
oSD23	CGAGAATTCCTCTAGCCATGAAAGTCTTCGCAC	FP with EcoRI site for amplyfing the ORF of vag2 for cloning in pYST-1
oSD34	ATAGCGGCCGCTGAAATGCGAGGACCGATAAG	RP with Not1 site for amplyfing the ORF of vag2 for cloning in pYST-1
oJS406	ATAATGGCCACGTGGGCCTTCGTCGGATGCAAGCTAC	Fwd. Amplification of 19A4 LB
oJS407	ATAATGGCCTGAGTGGCCGCGAAGACTTTCATGGCTAGAG	Rev. Amplification of 19A4 LB (SfiI)
oHM01	ATCTAGGCCATCTAGGCCTATCGTCTGGCACGATACCG	Fwd. Amplification of 19A4 RB (SfiI)
oHM02	AATGCGCCATTTGATCTCCC	Rev. Amplification of 19A4 RB
oJS410	CTCGATTCGCCTTCTCCTC	Fwd. Amplification of 19A4 knock-out construct
oHM05	ACACGCACACCCTGATACTG	Rev. Amplification of 19A4 knock-out construct
oHM03	ATCATCTCCTACCGCCAACG	Fwd. Amplification of 19A5 LB
oHM04	ATCTAGGCCTGAGTGGCCCATTGACGGCCTTCAAGAGC	Rev. Amplification of 19A5 LB (SfiI)
oJS590	ATCATGGCCATCTAGGCCGGACTGTTTGCTGTTGG	Fwd. Amplification of 19A5 RB (SfiI)
oJS591	ATCTAGGCCACATGGGCCCTCGTTGATGTCCTTTGG	Rev. Amplification of 19A5 RB
oHM06	CCACTTTCCGCAGTATCAGG	Fwd. Amplification of 19A5 knock-out construct
oJS593	CTTTGCTTTGGCAAGAGG	Rev. Amplification of 19A5 knock-out construct
oJS382	GCTACTGGCTCTAGCTTTACC	Confirmation of ∆19A4 strains
oJS383	GGAAAGCCGACAACAAAGC	Confirmation of ∆19A4 strains
oJS435	CTTGACGCAGGAACATCTCG	Confirmation of ∆19A5 strains
oJS433	CAAATGCGTCCTGAACATCC	Confirmation of ∆19A5 strains
oJS406	ATAATGGCCACGTGGGCCTTCGTCGGATGCAAGCTAC	Fwd. Amplification of 19A3 LB (SfiI)
oJS407	ATAATGGCCTGAGTGGCCGCGAAGACTTTCATGGCTAGAG	Rev. Amplification of 19A3 LB (SfiI)
oJS590	ATCATGGCCATCTAGGCCGGACTGTTTGCTGTTGG	Fwd. Amplification of 19A3 RB (SfiI)
oJS591	ATCTAGGCCACATGGGCCCTCGTTGATGTCCTTTGG	Rev. Amplification of 19A3 RB (SfiI)
oJS592	AGCTATCTGGGTGTATCG	Fwd. Amplification of 19A3 knock-out construct
oJS593	CTTTGCTTTGGCAAGAGG	Rev. Amplification of 19A3 knock-out construct

## Sheet: Table S3
Table S3: Disease incidence evaluation and disease incidence index determination of different S. reilianum mutants.
Index category			25	20	16	15	11	10	2	1	0
Mutant name	Experiment	Replicate	Tassel with spores	Leafy tassel	Ear with spores (>50%)	Ear with spores (<50%)	Leafy ear (>50%)	Leafy ear (50<%)	Elongated kernels	Not matured	Healthy	Number of plants	Disease incidence index	Relative index1	P-value2
WT	1	1	0	0	5	6	8	3	0	0	2	24	12	10
∆A1A2	1	1	0	0	0	2	2	4	2	2	6	19	5.15789	4.29825
∆A1	1	1	0	1	0	3	2	9	2	2	2	22	8.31818	6.93182
∆A3	1	1	0	0	0	3	8	4	1	5	2	23	7.82609	6.52174
	1	2	0	0	0	7	8	3	1	1	1	22	10.2727	8.56061
WT	2	1	5	3	7	2	1	0	2	1	2	23	14.913	10
	2	2	3	1	7	5	1	1	3	3	0	24	13	10
	2	3	0	0	17	1	0	1	3	1	0	23	13.2174	10
∆A1A2	2	1	0	1	1	4	4	6	5	3	0	24	8.875	5.95117	0.00144683
	2	2	0	1	0	0	2	2	6	4	3	18	4.33333	3.33333
	2	3	0	0	0	0	1	6	4	5	4	20	4.2	3.17763
∆A2	2	1	4	0	10	3	2	1	2	0	1	23	14.8261	9.94169	0.0415224
	2	2	4	0	5	3	1	2	3	0	3	21	12.4762	9.59707
	2	3	3	0	8	3	1	2	4	0	2	23	12.4783	9.44079
∆A3	2	1	0	0	1	4	11	2	0	2	1	21	10.4286	6.99292	9.5504e-05
	2	2	1	1	2	2	6	2	3	1	2	20	10	7.69231
	2	3	0	0	1	3	6	9	1	2	1	23	9.6087	7.26974
∆A4	2	1	0	0	0	3	8	1	6	3	2	23	6.86957	4.60641	2.4406e-05
	2	2	0	0	0	2	7	3	4	2	3	21	7	5.38462
	2	3	0	0	0	0	7	5	7	2	3	24	5.95833	4.50795
∆A5	2	1	0	1	0	2	9	1	4	3	3	23	7.3913	4.95627	0.00256477
	2	2	0	1	3	4	5	4	4	0	4	25	9.24	7.10769
	2	3	0	0	5	3	5	3	6	2	1	25	8.96	6.77895
H20	2	1	0	0	0	0	0	0	0	5	19	24	0.208333	0.139699	4.54809e-07
	2	2	0	0	0	0	0	0	10	3	11	24	0.958333	0.737179
	2	3	0	0	0	0	0	0	7	6	10	23	0.869565	0.657895
WT	3	1	0	1	4	6	8	0	1	0	1	21	12.5714	10
	3	2	2	0	3	5	10	1	0	1	1	23	12.7826	10
	3	3	2	1	8	5	6	0	1	0	0	23	14.8261	10
ΔA8	3	1	0	0	1	4	11	0	1	0	1	18	11.0556	8.79419	0.00670623
	3	2	0	0	1	3	11	1	2	2	2	22	9	7.04082
	3	3	0	0	0	3	18	2	1	0	0	24	11.0417	7.44746
WT	4	1	7	2	2	3	5	1	1	2	0	23	15.6957	10
	4	2	8	1	2	6	1	1	1	0	0	20	18.25	10
	4	3	3	0	5	4	2	2	0	2	0	18	14.3889	10
∆A9	4	1	2	2	3	8	4	1	1	0	1	22	14.2727	9.09343	0.00556548
	4	2	2	3	5	7	2	0	0	1	0	20	15.9	8.71233
	4	3	3	0	6	5	3	3	0	3	0	23	13.5652	9.42756
∆53	4	1	3	0	9	3	3	0	0	1	1	20	14.9	9.49307	0.470147
	4	2	11	1	3	2	2	1	1	0	0	21	19.381	10.6197
	4	3	3	1	4	2	3	3	0	2	0	18	14.1111	9.80695
WT	5	1	2	2	4	4	4	5	1	2	0	24	13	10
	5	2	0	0	4	5	13	1	0	0	0	23	12.6957	10
	5	3	3	3	6	7	6	0	0	0	0	25	16.08	10
∆A8	5	1	0	0	4	2	1	5	0	4	2	18	8.83333	6.79487	0.00201941
	5	2	0	0	2	2	11	2	2	4	1	24	8.79167	6.92494
	5	3	0	1	4	6	13	0	0	0	0	24	13.2083	8.21414
∆50	5	1	0	0	2	7	4	0	4	4	2	23	8.3913	6.45485	0.0053926
	5	2	0	0	0	5	11	5	0	1	1	23	10.7391	8.4589
	5	3	0	0	2	8	4	2	1	0	2	19	11.4737	7.13538
∆51	5	1	1	2	2	3	1	4	0	3	2	18	10.8889	8.37607	0.00313391
	5	2	0	1	0	2	12	3	0	3	2	23	9.34783	7.36301
	5	3	1	0	11	2	3	1	0	0	2	20	13.7	8.5199
∆52	5	1	1	0	11	2	0	1	0	0	2	20	12.05	9.26923	0.367711
	5	2	1	1	4	7	3	2	0	0	0	18	14.8333	11.6838
	5	3	0	1	5	7	3	0	0	1	0	19	12.5789	7.82273
∆A8+50	5	1	1	1	4	7	7	1	0	1	0	22	13.7273	10.5594	0.310031
	5	2	0	1	5	7	7	2	0	0	2	24	12.5833	9.91153
	5	3	1	0	6	7	2	0	0	1	1	18	13.8333	8.60282
∆A8+51	5	1	0	0	1	5	6	0	3	4	0	19	8.78947	6.76113	8.68428e-06
	5	2	0	0	0	2	6	10	0	3	2	23	8.65217	6.81507
	5	3	0	0	4	3	10	0	0	0	2	19	11.5263	7.16811
WT	6	1	2	1	9	1	4	0	2	3	1	37	7.56757	10
∆50	6	1	0	1	2	7	3	0	4	4	2	35	5.77143	7.62653
∆50 +50GFP	6	1	0	0	0	6	9	1	0	2	0	34	5.91176	7.81197
	6	1	0	0	1	5	6	0	3	3	0	30	5.53333	7.3119
	6	1	0	0	0	7	6	0	1	4	3	34	5.20588	6.8792
1 Disease incidence index relative to WT of the corresponding experiment and replicate that was set to 10.
2 P-value was calculated relative to WT of the corresponding experiment.

## Sheet: Table S4
Table S4: Disease severity evaluation and disease severity index determination of different S. reilianum mutants.
Index category			25	20	16	15	11	10	2	1	0
Mutant name	Experiment	Replicate	Tassel with spores	Leafy tassel	Ear with spores (>50%)	Ear with spores (<50%)	Leafy ear (>50%)	Leafy ear (<50%)	Elongated kernels	Not matured	Healthy	Number of ears	Number of plants	Disease severity index	Relative index1	P-value2
WT	1	1	0	0	6	7	25	33	8	6	20	105	24	7.88571	10
∆A1A2	1	1	0	0	0	4	3	12	7	16	26	68	19	3.57353	4.53165
∆A1	1	1	0	1	0	5	4	28	9	24	12	83	22	5.55422	7.04339
∆A3	1	1	0	0	0	6	12	34	25	16	16	109	23	5.76147	7.30621
∆A3	1	2	0	0	0	12	16	34	15	16	18	111	22	6.68468	8.47696
WT	2	1	68	36	75	17	6	0	6	2	2	212	23	18.6557	10
	2	2	41	12	76	42	13	4	9	6	0	162	24	20.4815	10
	2	3	0	0	184	8	9	5	9	2	0	217	23	14.8986	10
∆A1A2	2	1	0	12	11	33	26	26	15	6	0	129	24	11.5736	6.20382	0.000938605
	2	2	0	12	0	0	13	8	18	8	3	62	18	8.17742	3.99259
	2	3	0	0	0	0	6	25	12	10	4	57	20	6.14035	4.12142
∆A2	2	1	55	0	107	26	14	4	6	0	1	213	23	17.2911	9.26854	0.289382
	2	2	55	0	54	25	7	9	9	0	3	162	21	17.2778	8.4358
	2	3	41	0	88	26	6	9	12	0	2	184	23	16.3207	10.9545
∆A3	2	1	0	0	10	33	74	10	0	4	1	132	21	11.9167	6.38769	0.000471102
	2	2	13	12	20	17	39	10	9	2	2	124	20	13.621	6.65038
	2	3	0	0	10	25	42	38	3	4	1	123	23	11.2764	7.56877
∆A4	2	1	0	0	0	24	54	4	18	6	2	108	23	9.59259	5.14192	9.22582e-06
	2	2	0	0	0	16	45	14	12	4	3	94	24	9.60638	4.69028
	2	3	0	0	0	0	46	22	21	4	3	96	24	8.04167	5.39759
∆A5	2	1	0	12	0	17	61	5	12	6	3	116	23	10.7414	5.75771	0.00154275
	2	2	0	12	30	33	35	18	12	0	4	144	25	12.5278	6.11664
	2	3	0	0	52	0	35	14	18	4	1	124	25	11.2661	7.56186
H20	2	1	0	0	0	0	0	0	0	10	19	29	24	0.344828	0.184838	0.00036309
	2	2	0	0	0	0	30	0	30	6	11	77	24	5.14286	2.51098
	2	3	0	0	0	0	21	0	21	12	10	64	23	4.45312	2.98895
WT	3	1	0	1	4	8	55	16	1	1	3	89	21	10.9213	10
	3	2	2	0	3	7	25	15	1	11	2	66	23	9.71212	10
	3	3	2	1	11	7	28	19	1	11	0	80	23	10.775	10
∆A8	3	1	0	0	1	4	45	17	3	13	3	86	18	8.83721	8.09168	0.000204916
	3	2	0	0	1	3	21	15	3	14	4	61	22	7.57377	7.79827
	3	3	0	0	0	4	45	22	5	12	0	88	24	9.05682	8.4054
WT	4	1	7	2	4	4	11	14	3	0	15	60	23	10.1	10
	4	2	8	1	2	10	7	15	2	5	0	50	20	12.76	10
	4	3	3	0	8	7	5	6	1	7	0	37	18	11.6757	10
∆A9	4	1	2	2	4	14	17	7	1	4	2	53	22	11.8302	11.7131	0.454162
	4	2	2	3	9	9	10	9	0	9	0	51	21	11.7255	9.18926
	4	3	3	0	6	6	9	17	0	12	0	53	18	10.2264	8.75874
∆53	4	1	4	0	12	11	17	8	0	13	3	68	22	10.8382	10.7309	0.221757
	4	2	11	1	4	10	7	5	2	21	0	61	20	10.8361	8.49221
	4	3	3	1	4	7	9	6	0	11	0	41	23	10.5854	9.06617
WT	5	1	3	2	6	11	11	22	6	28	15	104	24	7.27885	10
	5	2	0	0	4	10	35	10	1	31	0	91	23	8.04396	10
	5	3	3	3	8	13	34	38	0	59	0	158	25	8.0443	10
∆A8	5	1	0	0	4	2	8	17	0	40	5	76	18	5.15789	7.08614	0.0323019
	5	2	0	0	2	1	35	11	2	55	8	114	24	5.27193	6.5539
	5	3	0	1	2	9	56	34	1	54	0	157	24	7.63694	9.4936
∆50	5	1	0	0	3	14	35	22	5	58	16	153	23	6.08497	8.3598	0.00956636
	5	2	0	0	0	5	22	29	0	45	6	107	23	6.09346	7.5752
	5	3	0	0	2	12	36	31	3	41	7	132	19	7.31061	9.08793
∆51	5	1	1	2	4	7	1	10	1	8	6	40	18	8.875	12.1929	0.405367
	5	2	0	1	0	6	20	19	0	41	8	95	23	5.90526	7.34124
	5	3	1	0	16	9	12	15	0	42	3	98	20	7.55102	9.38679
∆52	5	1	1	0	16	9	12	15	0	35	3	91	20	8.05495	11.0662	0.0145619
	5	2	1	1	6	15	24	16	0	10	0	73	18	10.9589	13.6238
	5	3	0	1	8	14	33	7	0	14	0	77	19	10.4545	12.9962
∆A8+50	5	1	1	1	4	10	35	14	0	16	0	81	22	9.87654	13.5688	0.38703
	5	2	0	1	6	9	22	18	1	53	2	112	24	6.5	8.0806
	5	3	1	0	13	14	18	17	0	44	1	108	18	7.91667	9.84133
∆A8+51	5	1	0	0	1	11	34	23	7	40	19	135	19	6.21481	8.53819	0.0497628
	5	2	0	0	0	2	8	21	1	46	7	85	23	4.42353	5.4992
	5	3	0	0	5	5	35	26	3	38	5	117	19	7.21368	8.96743
WT	6	1	27	12	99	8	28	0	6	6	1	349	37	8.4384	10
∆50	6	1	0	12	21	59	20	0	12	8	2	234	35	7.32051	8.67524
∆50 +50GFP	6	1	0	0	0	50	57	5	0	4	0	228	34	6.27632	7.43781
	6	1	0	0	10	41	42	0	9	6	0	201	30	6.27363	7.43463
	6	1	0	0	0	61	42	0	3	8	3	220	34	6.32273	7.49281
1 Disease severity index relative to WT of the corresponding experiment and replicate that was set to 10.
2 P-value was calculated relative to WT of the corresponding experiment.
